# Supplementary material for: The need for environmentally realistic studies on the health effects of terrestrial microplastics
Source: Microplast nanoplast. 2023 May 22;3(1):11. doi: 10.1186/s43591-023-00059-1 (PMC10202987; doi:10.1186/s43591-023-00059-1)
Supplement: Supplementary file 1 — Additional file 1. Compiled microplastics dataset. [file 43591_2023_59_MOESM1_ESM.csv]

DOI	Year Pub	Study	Species	n	Polymer	Density(g/cm^3)	Diameter(µm)	Radius(µm)	[MP]	Units	[mg/kg]	Items/kg_SOIL	Volume	Volume cm3	Density*V	D*V*1000	mg/kg / (D*V*1000) = Items/kg
https://doi.org/10.1016/j.scitotenv.2022.155825	2022	Lab	Mice	12	Polystyrene (PS)	1.05	5-10	3.75	100	mg/L	100		220.893233455532	0.000000000220893233455532	0.000000000231937895128309	0.000000231937895128309	431149898.746298
https://doi.org/10.1016/j.ecoenv.2022.114105	2022	Lab	Mice	28	Polystyrene (PS)	1.05	50	25	2	mg/kg	2		65449.8469497874	0.0000000654498469497874	0.0000000687223392972768	0.0000687223392972768	29102.6181653751
https://doi.org/10.1016/j.jhazmat.2020.123430	2021	Lab	Mice	12	Polystyrene (PS)	1.05	0.5	0.25	10	mg/mL	10000		0.0654498469497874	0.0000000000000654498469497874	0.0000000000000687223392972768	0.0000000000687223392972768	145513090826876
https://doi.org/10.1016/j.jhazmat.2020.123430	2021	Lab	Mice	12	Polystyrene (PS)	1.05	4	2	10	mg/mL	10000		33.5103216382911	0.0000000000335103216382911	0.0000000000351858377202057	0.0000000351858377202057	284205255521.242
https://doi.org/10.1016/j.jhazmat.2020.123430	2021	Lab	Mice	12	Polystyrene (PS)	1.05	10	5	10	mg/mL	10000		523.598775598299	0.000000000523598775598299	0.000000000549778714378214	0.000000549778714378214	18189136353.3595
https://doi.org/10.1016/j.jhazmat.2018.12.048	2019	Lab	Mice	70	Polystyrene (PS)	1.05	5	2.5	0.2	mg/mL	200		65.4498469497874	0.0000000000654498469497874	0.0000000000687223392972768	0.0000000687223392972768	2910261816.53751
https://doi.org/10.1016/j.jhazmat.2018.12.048	2019	Lab	Mice	70	Polystyrene (PS)	1.05	20	10	0.2	mg/mL	200		4188.79020478639	0.00000000418879020478639	0.00000000439822971502571	0.00000439822971502571	45472840.8833987
https://doi.org/10.1016/j.chemosphere.2021.132944	2022	Lab	Mice	40	Polypropylene (PP)	0.905	5	2.5	0.1	mg/mL	100		65.4498469497874	0.0000000000654498469497874	0.0000000000592321114895576	0.0000000592321114895576	1688273429.48309
https://doi.org/10.1016/j.chemosphere.2021.132944	2022	Lab	Mice	40	Polypropylene (PP)	0.905	5	2.5	0.5	mg/mL	500		65.4498469497874	0.0000000000654498469497874	0.0000000000592321114895576	0.0000000592321114895576	8441367147.41544
https://doi.org/10.1016/j.chemosphere.2021.132944	2022	Lab	Mice	40	Polypropylene (PP)	0.905	5	2.5	1	mg/mL	1000		65.4498469497874	0.0000000000654498469497874	0.0000000000592321114895576	0.0000000592321114895576	16882734294.8309
https://doi.org/10.1016/j.envres.2022.113230	2022	Lab	Mice	39	Polyethylene (PE)	0.96	36	18	100	µg/g	100		24429.0244743142	0.0000000244290244743142	0.0000000234518634953416	0.0000234518634953416	4264053.47361261
https://doi.org/10.1016/j.envres.2022.113230	2022	Lab	Mice	39	Polyethylene (PE)	0.96	116	58	100	µg/g	100		817283.234436282	0.000000817283234436282	0.000000784591905058831	0.000784591905058831	127454.794467325
https://doi.org/10.3390/polym14030402	2022	Lab	Mice	136	Polyethylene (PE)	0.96	10-50	15	500	mg/kg	500		14137.1669411541	0.0000000141371669411541	0.0000000135716802635079	0.0000135716802635079	36841422.0120128
https://doi.org/10.3390/polym14030402	2022	Lab	Mice	136	Polyethylene (PE)	0.96	10-50	15	1000	mg/kg	1000		14137.1669411541	0.0000000141371669411541	0.0000000135716802635079	0.0000135716802635079	73682844.0240257
https://doi.org/10.3390/polym14030402	2022	Lab	Mice	136	Polyethylene (PE)	0.96	10-50	15	2000	mg/kg	2000		14137.1669411541	0.0000000141371669411541	0.0000000135716802635079	0.0000135716802635079	147365688.048051
https://doi.org/10.3390/polym14112220	2022	Lab	Mice	128	Polytetraflouroethylene (PET)	2.2	6.03	3.015	500	mg/kg	500		114.802291999503	0.000000000114802291999503	0.000000000252565042398907	0.000000252565042398907	1979688064.70964
https://doi.org/10.3390/polym14112220	2022	Lab	Mice	128	Polytetraflouroethylene (PET)	2.2	31.65	15.825	500	mg/kg	500		16600.4463475853	0.0000000166004463475853	0.0000000365209819646877	0.0000365209819646877	13690760.0262077
https://doi.org/10.3390/polym14112220	2022	Lab	Mice	128	Polytetraflouroethylene (PET)	2.2	6.03	3.015	1000	mg/kg	1000		114.802291999503	0.000000000114802291999503	0.000000000252565042398907	0.000000252565042398907	3959376129.41928
https://doi.org/10.3390/polym14112220	2022	Lab	Mice	128	Polytetraflouroethylene (PET)	2.2	31.65	15.825	1000	mg/kg	1000		16600.4463475853	0.0000000166004463475853	0.0000000365209819646877	0.0000365209819646877	27381520.0524155
https://doi.org/10.3390/polym14112220	2022	Lab	Mice	128	Polytetraflouroethylene (PET)	2.2	6.03	3.015	2000	mg/kg	2000		114.802291999503	0.000000000114802291999503	0.000000000252565042398907	0.000000252565042398907	7918752258.83855
https://doi.org/10.3390/polym14112220	2022	Lab	Mice	128	Polytetraflouroethylene (PET)	2.2	31.65	15.825	2000	mg/kg	2000		16600.4463475853	0.0000000166004463475853	0.0000000365209819646877	0.0000365209819646877	54763040.1048309
https://doi.org/10.1016/j.scitotenv.2020.143085	2021	Lab	Mice	50	Polystyrene (PS)	1.064	5	2.5	500	µg/L	0.5		65.4498469497874	0.0000000000654498469497874	0.0000000000696386371545738	0.0000000696386371545738	7179922.24474715
https://doi.org/10.1016/j.scitotenv.2022.155198	2022	Lab	Mice	24	Polystyrene (PS)	1.064	5	2.5	500	µg/L	0.5		65.4498469497874	0.0000000000654498469497874	0.0000000000696386371545738	0.0000000696386371545738	7179922.24474715
https://doi.org/10.1016/j.scitotenv.2018.03.051	2018	Lab	Mice	40	Polystyrene (PS)	1.05	0.5	0.25	100	µg/L	0.1		0.0654498469497874	0.0000000000000654498469497874	0.0000000000000687223392972768	0.0000000000687223392972768	1455130908.26876
https://doi.org/10.1016/j.scitotenv.2018.03.051	2018	Lab	Mice	40	Polystyrene (PS)	1.05	50	25	1000	µg/L	1		65449.8469497874	0.0000000654498469497874	0.0000000687223392972768	0.0000687223392972768	14551.3090826876
https://doi.org/10.1016/j.chemosphere.2022.135321	2022	Lab	Mice	42	Polystyrene (PS)	0.96	5	2.5	1000	µg/L	1		65.4498469497874	0.0000000000654498469497874	0.0000000000628318530717959	0.0000000628318530717959	15915494.3091895
https://doi.org/10.3390/ijms22115845	2021	Lab	Mice	24	Polystyrene (PS)	1.05	0.5	0.25	10	µg/L	0.01		0.0654498469497874	0.0000000000000654498469497874	0.0000000000000687223392972768	0.0000000000687223392972768	145513090.826876
https://doi.org/10.3390/ijms22115845	2021	Lab	Mice	24	Polystyrene (PS)	1.05	0.5	0.25	50	µg/L	0.05		0.0654498469497874	0.0000000000000654498469497874	0.0000000000000687223392972768	0.0000000000687223392972768	727565454.134378
https://doi.org/10.3390/ijms22115845	2021	Lab	Mice	24	Polystyrene (PS)	1.05	0.5	0.25	100	µg/L	0.1		0.0654498469497874	0.0000000000000654498469497874	0.0000000000000687223392972768	0.0000000000687223392972768	1455130908.26876
https://doi.org/10.1016/j.chemosphere.2019.125492	2020	Lab	Mice	80	Polyethylene (PE)	0.96	10-150	40	2	µg/g	2		268082.573106329	0.000000268082573106329	0.000000257359270182076	0.000257359270182076	7771.23745565895
https://doi.org/10.1016/j.chemosphere.2019.125492	2020	Lab	Mice	80	Polyethylene (PE)	0.96	10-150	40	20	µg/g	20		268082.573106329	0.000000268082573106329	0.000000257359270182076	0.000257359270182076	77712.3745565895
https://doi.org/10.1016/j.chemosphere.2019.125492	2020	Lab	Mice	80	Polyethylene (PE)	0.96	10-150	40	200	µg/g	200		268082.573106329	0.000000268082573106329	0.000000257359270182076	0.000257359270182076	777123.745565895
https://doi.org/10.1016/j.scitotenv.2018.08.353	2019	Lab	Mice	24	Polystyrene (PS)	1.05	5	2.5	100	µg/L	0.01		65.4498469497874	0.0000000000654498469497874	0.0000000000687223392972768	0.0000000687223392972768	145513.090826876
https://doi.org/10.1016/j.scitotenv.2018.08.353	2019	Lab	Mice	24	Polystyrene (PS)	1.05	5	2.5	1000	µg/L	1		65.4498469497874	0.0000000000654498469497874	0.0000000000687223392972768	0.0000000687223392972768	14551309.0826876
https://doi.org/10.1186/s42826-021-00109-w	2021	Lab	Mice	24	Polystyrene (PS)	1.05	0.5	0.25	10	µg/mL	10		0.0654498469497874	0.0000000000000654498469497874	0.0000000000000687223392972768	0.0000000000687223392972768	145513090826.876
https://doi.org/10.1186/s42826-021-00109-w	2021	Lab	Mice	24	Polystyrene (PS)	1.05	0.5	0.25	50	µg/mL	50		0.0654498469497874	0.0000000000000654498469497874	0.0000000000000687223392972768	0.0000000000687223392972768	727565454134.378
https://doi.org/10.1186/s42826-021-00109-w	2021	Lab	Mice	24	Polystyrene (PS)	1.05	0.5	0.25	100	µg/mL	100		0.0654498469497874	0.0000000000000654498469497874	0.0000000000000687223392972768	0.0000000000687223392972768	1455130908268.76
https://doi.org/10.1016/j.jhazmat.2020.124028	2021	Lab	Mice	40	Polystyrene (PS)	1.05	5	2.5	100	ug/L	0.1		65.4498469497874	0.0000000000654498469497874	0.0000000000687223392972768	0.0000000687223392972768	1455130.90826876
https://doi.org/10.1016/j.jhazmat.2020.124028	2021	Lab	Mice	40	Polystyrene (PS)	1.05	5	2.5	1000	ug/L	1		65.4498469497874	0.0000000000654498469497874	0.0000000000687223392972768	0.0000000687223392972768	14551309.0826876
https://doi.org/10.1016/j.jhazmat.2020.124028	2021	Lab	Mice	40	Polystyrene (PS)	1.05	5	2.5	10	mg/L	10		65.4498469497874	0.0000000000654498469497874	0.0000000000687223392972768	0.0000000687223392972768	145513090.826876
https://doi.org/10.1016/j.envpol.2022.119789	2022	Lab	Mice	21	Polystyrene (PS)	1.05	5	2.5	100	µg/L	0.1		65.4498469497874	0.0000000000654498469497874	0.0000000000687223392972768	0.0000000687223392972768	1455130.90826876
https://doi.org/10.1016/j.envpol.2022.119789	2022	Lab	Mice	21	Polystyrene (PS)	1.05	5	2.5	1000	µg/L	1		65.4498469497874	0.0000000000654498469497874	0.0000000000687223392972768	0.0000000687223392972768	14551309.0826876
https://doi.org/10.1016/j.scitotenv.2022.153413	2022	Lab	Mice	30	Polystyrene (PS)	1.05	#1-10	2.75	10	mg/L	10		87.113746290167	0.000000000087113746290167	0.0000000000914694336046754	0.0000000914694336046754	109326138.863167
https://doi.org/10.1016/j.scitotenv.2022.153413	2022	Lab	Mice	30	Polystyrene (PS)	1.05	50-100	37.5	10	mg/L	10		220893.233455532	0.000000220893233455532	0.000000231937895128309	0.000231937895128309	43114.9898746298
https://doi.org/10.1021/acs.estlett.2c00262	2022	Lab	Mice	60	Polystyrene (PS)	1.05	40-100	35	50	mg/kg	50		179594.380030217	0.000000179594380030217	0.000000188574099031728	0.000188574099031728	265147.760253053
https://doi.org/10.1021/acs.estlett.2c00262	2022	Lab	Mice	60	Polystyrene (PS)	1.05	40-100	35	500	mg/kg	500		179594.380030217	0.000000179594380030217	0.000000188574099031728	0.000188574099031728	2651477.60253053
https://doi.org/10.1016/j.chemosphere.2022.136591	2022	Lab	Mice	24	Polystyrene (PS)	1.05	1	0.5	100	µg/L	0.1		0.523598775598299	0.000000000000523598775598299	0.000000000000549778714378214	0.000000000549778714378214	181891363.533595
https://doi.org/10.1016/j.chemosphere.2022.136591	2022	Lab	Mice	24	Polystyrene (PS)	1.05	1	0.5	1000	µg/L	1		0.523598775598299	0.000000000000523598775598299	0.000000000000549778714378214	0.000000000549778714378214	1818913635.33595
https://doi.org/10.1021/acs.est.9b03191	2019	Lab	Mice	26	Polystyrene (PS)	1.05	5	2.5	100	µg/L	0.1		65.4498469497874	0.0000000000654498469497874	0.0000000000687223392972768	0.0000000687223392972768	1455130.90826876
https://doi.org/10.1021/acs.est.9b03191	2019	Lab	Mice	26	Polystyrene (PS)	1.05	5	2.5	1000	µg/L	1		65.4498469497874	0.0000000000654498469497874	0.0000000000687223392972768	0.0000000687223392972768	14551309.0826876
https://doi.org/10.1016/j.envint.2022.107273	2022	Lab	Mice	24	Polystyrene (PS)	1.05	1	0.5	10000	ug/L	10		0.523598775598299	0.000000000000523598775598299	0.000000000000549778714378214	0.000000000549778714378214	18189136353.3595
https://doi.org/10.1016/j.scitotenv.2023.161962	2023	Lab	Mice	72	Polystyrene (PS)	1.05	5–10	3.75	100	mg/L	100		220.893233455532	0.000000000220893233455532	0.000000000231937895128309	0.000000231937895128309	431149898.746298
https://doi.org/10.3390/toxics11020127	2023	Lab	Mice	72	Polypropylene (PP)	0.905	8	4	0.1	mg/mL	100		268.082573106329	0.000000000268082573106329	0.000000000242614728661228	0.000000242614728661228	412176130.244894
https://doi.org/10.3390/toxics11020127	2023	Lab	Mice	72	Polypropylene (PP)	0.905	8	4	1	mg/mL	1000		268.082573106329	0.000000000268082573106329	0.000000000242614728661228	0.000000242614728661228	4121761302.44894
https://doi.org/10.3390/toxics11020127	2023	Lab	Mice	72	Polypropylene (PP)	0.905	8	4	10	mg/mL	10000		268.082573106329	0.000000000268082573106329	0.000000000242614728661228	0.000000242614728661228	41217613024.4894
https://doi.org/10.3390/toxics11020127	2023	Lab	Mice	72	Polypropylene (PP)	0.905	70	35	0.1	mg/mL	100		179594.380030217	0.000000179594380030217	0.000000162532913927346	0.000162532913927346	615259.996167306
https://doi.org/10.3390/toxics11020127	2023	Lab	Mice	72	Polypropylene (PP)	0.905	70	35	1	mg/mL	1000		179594.380030217	0.000000179594380030217	0.000000162532913927346	0.000162532913927346	6152599.96167306
https://doi.org/10.3390/toxics11020127	2023	Lab	Mice	72	Polypropylene (PP)	0.905	70	35	10	mg/mL	10000		179594.380030217	0.000000179594380030217	0.000000162532913927346	0.000162532913927346	61525999.6167306
https://doi.org/10.1021/acs.est.1c07933	2022	Lab	Mice	60	Polystyrene (PS)	1.05	40-60	25	50	mg/kg	50		65449.8469497874	0.0000000654498469497874	0.0000000687223392972768	0.0000687223392972768	727565.454134378
https://doi.org/10.1021/acs.est.1c07933	2022	Lab	Mice	60	Polystyrene (PS)	1.05	40-60	25	500	mg/kg	500		65449.8469497874	0.0000000654498469497874	0.0000000687223392972768	0.0000687223392972768	7275654.54134378
https://doi.org/10.1021/acs.est.1c07933	2022	Lab	Mice	60	Polystyrene (PS)	1.05	40-100	35	50	mg/kg	50		179594.380030217	0.000000179594380030217	0.000000188574099031728	0.000188574099031728	265147.760253053
https://doi.org/10.1021/acs.est.1c07933	2022	Lab	Mice	60	Polystyrene (PS)	1.05	40-100	35	500	mg/kg	500		179594.380030217	0.000000179594380030217	0.000000188574099031728	0.000188574099031728	2651477.60253053
https://doi.org/10.1016/j.chemosphere.2022.135942	2022	Lab	Mice	60	Polystyrene (PS)	1.05	1	0.5	2	mg/kg	2		0.523598775598299	0.000000000000523598775598299	0.000000000000549778714378214	0.000000000549778714378214	3637827270.67189
https://doi.org/10.3390/ijms232214411	2022	Lab	Mice	32	Polystyrene (PS)	1.05	5	2.5	10	mg/L	10		65.4498469497874	0.0000000000654498469497874	0.0000000000687223392972768	0.0000000687223392972768	145513090.826876
https://doi.org/10.1289/EHP12418	2022	Lab	Mice	84	Polystyrene (PS)	1.05	0.5	0.25	100	ug/L	0.1		0.0654498469497874	0.0000000000000654498469497874	0.0000000000000687223392972768	0.0000000000687223392972768	1455130908.26876
https://doi.org/10.1289/EHP12418	2022	Lab	Mice	84	Polystyrene (PS)	1.05	0.5	0.25	1000	ug/L	1		0.0654498469497874	0.0000000000000654498469497874	0.0000000000000687223392972768	0.0000000000687223392972768	14551309082.6876
https://doi.org/10.1289/EHP12418	2022	Lab	Mice	84	Polystyrene (PS)	1.05	4	2	100	ug/L	0.1		33.5103216382911	0.0000000000335103216382911	0.0000000000351858377202057	0.0000000351858377202057	2842052.55521242
https://doi.org/10.1289/EHP12418	2022	Lab	Mice	84	Polystyrene (PS)	1.05	4	2	1000	ug/L	1		33.5103216382911	0.0000000000335103216382911	0.0000000000351858377202057	0.0000000351858377202057	28420525.5521242
https://doi.org/10.1289/EHP12418	2022	Lab	Mice	84	Polystyrene (PS)	1.05	10	5	100	ug/L	0.1		523.598775598299	0.000000000523598775598299	0.000000000549778714378214	0.000000549778714378214	181891.363533595
https://doi.org/10.1289/EHP12418	2022	Lab	Mice	84	Polystyrene (PS)	1.05	10	5	1000	ug/L	1		523.598775598299	0.000000000523598775598299	0.000000000549778714378214	0.000000549778714378214	1818913.63533595
https://doi.org/10.1016/j.scitotenv.2022.155937	2022	Lab	Mice	32	Polysytrene (PS)	1.05	5	2.5	20	mg/kg	20		65.4498469497874	0.0000000000654498469497874	0.0000000000687223392972768	0.0000000687223392972768	291026181.653751
https://doi.org/10.1016/j.scitotenv.2022.155937	2022	Lab	Mice	32	Polysytrene (PS)	1.05	50	25	20	mg/kg	20		65449.8469497874	0.0000000654498469497874	0.0000000687223392972768	0.0000687223392972768	291026.181653751
https://doi.org/10.1016/j.scitotenv.2022.155937	2022	Lab	Mice	32	Polysytrene (PS)	1.05	100	50	20	mg/kg	20		523598.775598299	0.000000523598775598299	0.000000549778714378214	0.000549778714378214	36378.2727067189
https://doi.org/10.1016/j.scitotenv.2022.155937	2022	Lab	Mice	32	Polysytrene (PS)	1.05	200	100	20	mg/kg	20		4188790.20478639	0.00000418879020478639	0.00000439822971502571	0.00439822971502571	4547.28408833987
https://doi.org/10.1016/j.scitotenv.2022.156668	2022	Lab	Mice	49	Polysytrene (PS)	1.05	5	2.5	100	ug/L	0.1		65.4498469497874	0.0000000000654498469497874	0.0000000000687223392972768	0.0000000687223392972768	1455130.90826876
https://doi.org/10.1016/j.scitotenv.2022.156668	2022	Lab	Mice	49	Polysytrene (PS)	1.05	5	2.5	1000	ug/L	1		65.4498469497874	0.0000000000654498469497874	0.0000000000687223392972768	0.0000000687223392972768	14551309.0826876
https://doi.org/10.1016/j.ecoenv.2022.113809	2022	Lab	Mice	16	Polyvinyl Chloride (PVC)	1.45	2	1	100	mg/kg	100		4.18879020478639	0.00000000000418879020478639	0.00000000000607374579694027	0.00000000607374579694027	16464304457.7823
https://doi.org/10.3390/ijerph192114093	2022	Lab	Mice	60	Polystyrene (PS)	1.05	5	2.5	10	mg/L	10		65.4498469497874	0.0000000000654498469497874	0.0000000000687223392972768	0.0000000687223392972768	145513090.826876
https://doi.org/10.1186%2Fs12989-022-00453-2	2022	Lab	Mice	105	Polystyrene (PS)	1.05	0.5	0.25	100	ug/L	0.1		0.0654498469497874	0.0000000000000654498469497874	0.0000000000000687223392972768	0.0000000000687223392972768	1455130908.26876
https://doi.org/10.1186%2Fs12989-022-00453-2	2022	Lab	Mice	105	Polystyrene (PS)	1.05	0.5	0.25	1000	ug/L	1		0.0654498469497874	0.0000000000000654498469497874	0.0000000000000687223392972768	0.0000000000687223392972768	14551309082.6876
https://doi.org/10.1186%2Fs12989-022-00453-2	2022	Lab	Mice	105	Polystyrene (PS)	1.05	4	2	100	ug/L	0.1		33.5103216382911	0.0000000000335103216382911	0.0000000000351858377202057	0.0000000351858377202057	2842052.55521242
https://doi.org/10.1186%2Fs12989-022-00453-2	2022	Lab	Mice	105	Polystyrene (PS)	1.05	4	2	1000	ug/L	1		33.5103216382911	0.0000000000335103216382911	0.0000000000351858377202057	0.0000000351858377202057	28420525.5521242
https://doi.org/10.1186%2Fs12989-022-00453-2	2022	Lab	Mice	105	Polystyrene (PS)	1.05	10	5	100	ug/L	0.1		523.598775598299	0.000000000523598775598299	0.000000000549778714378214	0.000000549778714378214	181891.363533595
https://doi.org/10.1186%2Fs12989-022-00453-2	2022	Lab	Mice	105	Polystyrene (PS)	1.05	10	5	1000	ug/L	1		523.598775598299	0.000000000523598775598299	0.000000000549778714378214	0.000000549778714378214	1818913.63533595
https://doi.org/10.1289/EHP11072	2023	Lab	Mice	40	Polystyrene (PS)	1.05	0.45–0.53	0.245	1000	ug/L	1		0.0616008723503643	0.0000000000000616008723503643	0.0000000000000646809159678825	0.0000000000646809159678825	15460510801.9273
https://doi.org/10.3389/fphys.2023.1072797	2023	Lab	Mice	60	Polyethylene (PE)	0.96	0.1	0.05	6	ug/ml	6		0.000523598775598299	0.000000000000000523598775598299	0.000000000000000502654824574367	0.000000000000502654824574367	11936620731892.1
https://doi.org/10.3389/fphys.2023.1072797	2023	Lab	Mice	60	Polyethylene (PE)	0.96	0.1	0.05	60	ug/ml	60		0.000523598775598299	0.000000000000000523598775598299	0.000000000000000502654824574367	0.000000000000502654824574367	119366207318921
https://doi.org/10.3389/fphys.2023.1072797	2023	Lab	Mice	60	Polyethylene (PE)	0.96	0.1	0.05	600	ug/ml	600		0.000523598775598299	0.000000000000000523598775598299	0.000000000000000502654824574367	0.000000000000502654824574367	1193662073189210
https://doi.org/10.1016/j.ecoenv.2021.112340	2022	Lab	Mice	36	Polyethylene (PE)	0.96	1–10	2.75	0.002	ug/g	0.002		87.113746290167	0.000000000087113746290167	0.0000000000836291964385603	0.0000000836291964385603	23915.0928763179
https://doi.org/10.1016/j.ecoenv.2021.112340	2022	Lab	Mice	36	Polyethylene (PE)	0.96	1–10	2.75	0.2	ug/g	0.2		87.113746290167	0.000000000087113746290167	0.0000000000836291964385603	0.0000000836291964385603	2391509.28763179
https://doi.org/10.1016/j.jhazmat.2022.128431	2022	Lab	Mice	36	Polystyrene (PS)	1.05	2	1	0.008	mg/g	8		4.18879020478639	0.00000000000418879020478639	0.00000000000439822971502571	0.00000000439822971502571	1818913635.33595
https://doi.org/10.1016/j.jhazmat.2022.128431	2022	Lab	Mice	36	Polystyrene (PS)	1.05	2	1	0.016	mg/g	16		4.18879020478639	0.00000000000418879020478639	0.00000000000439822971502571	0.00000000439822971502571	3637827270.67189
https://doi.org/10.1016/j.toxlet.2020.01.008	2020	Lab	Mice	120	Polyethylene (PE)	0.96	40-48	22	0.625	mg/mL	625		44602.2381005655	0.0000000446022381005655	0.0000000428181485765429	0.0000428181485765429	14596614.3043932
https://doi.org/10.1016/j.toxlet.2020.01.008	2020	Lab	Mice	120	Polyethylene (PE)	0.96	40-48	22	2.5	mg/mL	2500		44602.2381005655	0.0000000446022381005655	0.0000000428181485765429	0.0000428181485765429	58386457.2175729
https://doi.org/10.1016/j.toxlet.2020.01.008	2020	Lab	Mice	120	Polyethylene (PE)	0.96	40-48	22	10	mg/mL	10000		44602.2381005655	0.0000000446022381005655	0.0000000428181485765429	0.0000428181485765429	233545828.870291
https://doi.org/10.1016/j.chemosphere.2021.132579	2022	Lab	Mice	60	Polyethylene (PE)	0.96	10-150	40	100	ug/mL	100		268082.573106329	0.000000268082573106329	0.000000257359270182076	0.000257359270182076	388561.872782947
https://doi.org/10.1007/s43188-023-00172-6	2023	Lab	Mice	24	Polyethylene (PE)	0.96	6.2	3.1	500	mg/kg	500		124.788248990791	0.000000000124788248990791	0.000000000119796719031159	0.000000119796719031159	4173737010.86046
https://doi.org/10.1007/s43188-023-00172-6	2023	Lab	Mice	24	Polyethylene (PE)	0.96	6.2	3.1	1000	mg/kg	1000		124.788248990791	0.000000000124788248990791	0.000000000119796719031159	0.000000119796719031159	8347474021.72092
https://doi.org/10.1007/s43188-023-00172-6	2023	Lab	Mice	24	Polyethylene (PE)	0.96	6.2	3.1	2000	mg/kg	2000		124.788248990791	0.000000000124788248990791	0.000000000119796719031159	0.000000119796719031159	16694948043.4418
https://doi.org/10.1007/s43188-023-00172-6	2023	Lab	Mice	24	Polytetraflouroethylene (PET)	2.2	6	3	500	mg/kg	500		113.097335529233	0.000000000113097335529233	0.000000000248814138164313	0.000000248814138164313	2009532109.74614
https://doi.org/10.1007/s43188-023-00172-6	2023	Lab	Mice	24	Polytetraflouroethylene (PET)	2.2	6	3	1000	mg/kg	1000		113.097335529233	0.000000000113097335529233	0.000000000248814138164313	0.000000248814138164313	4019064219.49228
https://doi.org/10.1007/s43188-023-00172-6	2023	Lab	Mice	24	Polytetraflouroethylene (PET)	2.2	6	3	2000	mg/kg	2000		113.097335529233	0.000000000113097335529233	0.000000000248814138164313	0.000000248814138164313	8038128438.98457
https://doi.org/10.1007/s43188-023-00172-6	2023	Lab	Mice	24	Polyethylene (PE)	0.96	27.2	13.6	500	mg/kg	500		10536.7174533712	0.0000000105367174533712	0.0000000101152487552364	0.0000101152487552364	49430321.6953674
https://doi.org/10.1007/s43188-023-00172-6	2023	Lab	Mice	24	Polyethylene (PE)	0.96	27.2	13.6	1000	mg/kg	1000		10536.7174533712	0.0000000105367174533712	0.0000000101152487552364	0.0000101152487552364	98860643.3907348
https://doi.org/10.1007/s43188-023-00172-6	2023	Lab	Mice	24	Polyethylene (PE)	0.96	27.2	13.6	2000	mg/kg	2000		10536.7174533712	0.0000000105367174533712	0.0000000101152487552364	0.0000101152487552364	197721286.78147
https://doi.org/10.1007/s43188-023-00172-6	2023	Lab	Mice	24	Polytetraflouroethylene (PET)	2.2	30.5	15.25	500	mg/kg	500		14855.8717105097	0.0000000148558717105097	0.0000000326829177631213	0.0000326829177631213	15298511.7064484
https://doi.org/10.1007/s43188-023-00172-6	2023	Lab	Mice	24	Polytetraflouroethylene (PET)	2.2	30.5	15.25	1000	mg/kg	1000		14855.8717105097	0.0000000148558717105097	0.0000000326829177631213	0.0000326829177631213	30597023.4128967
https://doi.org/10.1007/s43188-023-00172-6	2023	Lab	Mice	24	Polytetraflouroethylene (PET)	2.2	30.5	15.25	2000	mg/kg	2000		14855.8717105097	0.0000000148558717105097	0.0000000326829177631213	0.0000326829177631213	61194046.8257934
https://doi.org/10.1016/j.envint.2022.107391	2022	Lab	Mice	48	Polystyrene (PS)	1.05	5	2.5	0.012	mg/kg	0.012		65.4498469497874	0.0000000000654498469497874	0.0000000000687223392972768	0.0000000687223392972768	174615.708992251
https://doi.org/10.1016/j.chemosphere.2021.132631	2022	Lab	Mice	65	Polystyrene (PS)	1.05	0.6	0.3	25	mg/mL	25000		0.113097335529233	0.000000000000113097335529233	0.000000000000118752202305695	0.000000000118752202305695	210522411497215
https://doi.org/10.1016/j.chemosphere.2021.132631	2022	Lab	Mice	65	Polystyrene (PS)	1.05	4	2	25	mg/mL	25000		33.5103216382911	0.0000000000335103216382911	0.0000000000351858377202057	0.0000000351858377202057	710513138803.104
https://doi.org/10.1016/j.chemosphere.2021.132631	2022	Lab	Mice	65	Polystyrene (PS)	1.05	0.3	0.15	25	mg/mL	25000		0.0141371669411541	0.0000000000000141371669411541	0.0000000000000148440252882118	0.0000000000148440252882118	1684179291977730
https://doi.org/10.1016/j.envpol.2023.121068	2023	Lab	Mice	32	Polystyrene (PS)	1.05	#1-5	1.5	40	mg/kg	40		14.1371669411541	0.0000000000141371669411541	0.0000000000148440252882118	0.0000000148440252882118	2694686867.16436
https://doi.org/10.1016/j.envpol.2023.121068	2023	Lab	Mice	32	Polystyrene (PS)	1.05	#10-20	7.5	40	mg/kg	40		1767.14586764426	0.00000000176714586764426	0.00000000185550316102647	0.00000185550316102647	21557494.9373149
https://doi.org/10.1016/j.ecoenv.2021.112882	2021	Lab	Mice	12	Polystyrene (PS)	1.05	0.5	0.25	0.5	mg/100 uL	5		0.0654498469497874	0.0000000000000654498469497874	0.0000000000000687223392972768	0.0000000000687223392972768	72756545413.4378
https://doi.org/10.1016/j.envpol.2023.121482	2023	Lab	Mice	12	Polyethylene (PE)	0.96	10–150	15	0.4	mg/kg	0.4		14137.1669411541	0.0000000141371669411541	0.0000000135716802635079	0.0000135716802635079	29473.1376096103
https://doi.org/10.1016/j.envpol.2023.121482	2023	Lab	Mice	12	Polyethylene (PE)	0.96	10–150	15	4	mg/kg	4		14137.1669411541	0.0000000141371669411541	0.0000000135716802635079	0.0000135716802635079	294731.376096103
https://doi.org/10.1016/j.envpol.2023.121482	2023	Lab	Mice	12	Polyethylene (PE)	0.96	10–150	15	40	mg/kg	40		14137.1669411541	0.0000000141371669411541	0.0000000135716802635079	0.0000135716802635079	2947313.76096103
https://doi.org/10.1016/j.envint.2022.107121	2022	Lab	Mice	110	Polyethylene (PE)	0.96	10–20	7.5	100 ppm/100 μL		1		1767.14586764426	0.00000000176714586764426	0.00000000169646003293849	0.00000169646003293849	589462.752192204
https://doi.org/10.3390/ijms24087382	2023	Lab	Mice	24	Polystyrene (PS)	1.05	5	2.5	10	mg/L	10		65.4498469497874	0.0000000000654498469497874	0.0000000000687223392972768	0.0000000687223392972768	145513090.826876
https://doi.org/10.3390/ijms24087382	2023	Lab	Mice	24	Polystyrene (PS)	1.05	0.5	0.25	10	mg/L	10		0.0654498469497874	0.0000000000000654498469497874	0.0000000000000687223392972768	0.0000000000687223392972768	145513090826.876
https://doi.org/10.1016/j.envpol.2023.121376	2023	Lab	Mice	42	Polyethylene (PE)	0.92	30	15	2	ug/g	2		14137.1669411541	0.0000000141371669411541	0.0000000130061935858618	0.0000130061935858618	153772.891876227
https://doi.org/10.1016/j.envpol.2023.121376	2023	Lab	Mice	42	Polyethylene (PE)	0.92	30	15	20	ug/g	20		14137.1669411541	0.0000000141371669411541	0.0000000130061935858618	0.0000130061935858618	1537728.91876227
https://doi.org/10.1016/j.envpol.2023.121376	2023	Lab	Mice	42	Polyethylene (PE)	0.92	30	15	200	ug/g	200		14137.1669411541	0.0000000141371669411541	0.0000000130061935858618	0.0000130061935858618	15377289.1876227
https://doi.org/10.1016/j.envpol.2023.121376	2023	Lab	Mice	42	Polyethylene (PE)	0.92	200	100	2	ug/g	2		4188790.20478639	0.00000418879020478639	0.00000385368698840348	0.00385368698840348	518.983510082267
https://doi.org/10.1016/j.envpol.2023.121376	2023	Lab	Mice	42	Polyethylene (PE)	0.92	200	100	20	ug/g	20		4188790.20478639	0.00000418879020478639	0.00000385368698840348	0.00385368698840348	5189.83510082267
https://doi.org/10.1016/j.envpol.2023.121376	2023	Lab	Mice	42	Polyethylene (PE)	0.92	200	100	200	ug/g	200		4188790.20478639	0.00000418879020478639	0.00000385368698840348	0.00385368698840348	51898.3510082267
https://doi.org/10.1016/j.jhazmat.2022.130544	2023	Lab	Mice	40	Polystyrene (PS)	1.05	0.5	0.25	0.5	mg/L	0.5		0.0654498469497874	0.0000000000000654498469497874	0.0000000000000687223392972768	0.0000000000687223392972768	7275654541.34378
https://doi.org/10.1016/j.jhazmat.2022.130544	2023	Lab	Mice	40	Polystyrene (PS)	1.05	0.5	0.25	5	mg/L	5		0.0654498469497874	0.0000000000000654498469497874	0.0000000000000687223392972768	0.0000000000687223392972768	72756545413.4378
https://doi.org/10.1016/j.jhazmat.2022.130544	2023	Lab	Mice	40	Polystyrene (PS)	1.05	0.5	0.25	50	mg/L	50		0.0654498469497874	0.0000000000000654498469497874	0.0000000000000687223392972768	0.0000000000687223392972768	727565454134.378
https://doi.org/10.1016/j.ecoenv.2023.114821	2023	Lab	Mice		Polystyrene (PS)	1.05	5	2.5	1	mg/mL	1000		65.4498469497874	0.0000000000654498469497874	0.0000000000687223392972768	0.0000000687223392972768	14551309082.6876
https://doi.org/10.1016/j.ecoenv.2023.114821	2023	Lab	Mice		Polystyrene (PS)	1.05	0.5	0.25	1	mg/mL	1000		0.0654498469497874	0.0000000000000654498469497874	0.0000000000000687223392972768	0.0000000000687223392972768	14551309082687.6
https://doi.org/10.1016/j.ecoenv.2022.114194	2022	Lab	Mice	18	Polyethylene (PE)	0.96	150 -300	112.5	20	mg/mL	20000		5964117.30329937	0.00000596411730329937	0.0000057255526111674	0.0057255526111674	3493112.60558344
https://doi.org/10.1016/j.ecoenv.2022.114194	2022	Lab	Mice	18	Polystyrene (PS)	1.05	150 -300	112.5	20	mg/mL	20000		5964117.30329937	0.00000596411730329937	0.00000626232316846434	0.00626232316846434	3193702.95367629
https://doi.org/10.1016/j.ecoenv.2022.114194	2022	Lab	Mice	18	Polyvinyl Chloride (PVC)	1.38	150 -300	112.5	20	mg/mL	20000		5964117.30329937	0.00000596411730329937	0.00000823048187855313	0.00823048187855313	2429991.37779717
https://doi.org/10.1016/j.ecoenv.2022.114194	2022	Lab	Mice	18	Polyethylene Terephthalate (PETE)	1.397	150 -300	112.5	20	mg/mL	20000		5964117.30329937	0.00000596411730329937	0.00000833187187270922	0.00833187187270922	2400420.97448826
https://doi.org/10.1016/j.ecoenv.2022.114194	2022	Lab	Mice	18	Polypropylene (PP)	0.905	150 -300	112.5	20	mg/mL	20000		5964117.30329937	0.00000596411730329937	0.00000539752615948593	0.00539752615948593	3705401.21697249
https://doi.org/10.1007/s11306-022-01967-8	2023	Lab	Mice	40	Polystyrene (PS)	1.05	5	2.5	100	ng/L	0.0001		65.4498469497874	0.0000000000654498469497874	0.0000000000687223392972768	0.0000000687223392972768	1455.13090826876
https://doi.org/10.1007/s11306-022-01967-8	2023	Lab	Mice	40	Polystyrene (PS)	1.05	5	2.5	10,000	ng/L	0.01		65.4498469497874	0.0000000000654498469497874	0.0000000000687223392972768	0.0000000687223392972768	145513.090826876
https://doi.org/10.1007/s11306-022-01967-8	2023	Lab	Mice	40	Polystyrene (PS)	1.05	5	2.5	1,000,000	ng/L	1		65.4498469497874	0.0000000000654498469497874	0.0000000000687223392972768	0.0000000687223392972768	14551309.0826876
https://doi.org/10.1016/j.ecoenv.2023.114569	2023	Lab	Mice	10	Polypropylene (PP)	0.905	2–20	5.5	100	ug/L	0.1		696.909970321336	0.000000000696909970321336	0.000000000630703523140809	0.000000630703523140809	158553.101942439
https://doi.org/10.1016/j.tox.2023.153513	2023	Lab	Mice	36	Polystyrene (PS)	1.05	5	2.5	100	ug/L	0.1		65.4498469497874	0.0000000000654498469497874	0.0000000000687223392972768	0.0000000687223392972768	1455130.90826876
https://doi.org/10.1016/j.tox.2023.153513	2023	Lab	Mice	36	Polystyrene (PS)	1.05	5	2.5	1000	ug/L	1		65.4498469497874	0.0000000000654498469497874	0.0000000000687223392972768	0.0000000687223392972768	14551309.0826876
https://doi.org/10.1016/j.chemosphere.2023.137877	2023	Lab	Mice	16	Polystyrene (PS)	1.05	10	5	1000	ug/L	1		523.598775598299	0.000000000523598775598299	0.000000000549778714378214	0.000000549778714378214	1818913.63533595
https://doi.org/10.1016/j.scitotenv.2022.160861	2023	Lab	Mice	40	Polystyrene (PS)	1.05	1–10	2.75	0.1	g/L	100		87.113746290167	0.000000000087113746290167	0.0000000000914694336046754	0.0000000914694336046754	1093261388.63167
https://doi.org/10.1016/j.ecoenv.2022.113966	2022	Lab	Mice	32	Polystyrene (PS)	1.05	0.1	0.05	0.5	g/L	500		0.000523598775598299	0.000000000000000523598775598299	0.000000000000000549778714378214	0.000000000000549778714378214	909456817667973
https://doi.org/10.1016/j.envpol.2023.121388	2023	Lab	Mice	30	Polystyrene (PS)	1.05	1–10	2.75	10	mg/L	10		87.113746290167	0.000000000087113746290167	0.0000000000914694336046754	0.0000000914694336046754	109326138.863167
https://doi.org/10.1016/j.envpol.2023.121388	2023	Lab	Mice	30	Polystyrene (PS)	1.05	50–100	37.5	10	mg/L	10		220893.233455532	0.000000220893233455532	0.000000231937895128309	0.000231937895128309	43114.9898746298
https://doi.org/10.5620/eaht.2022015	2022	Lab	Rats	24	Polystyrene (PS)	1.05	2000	1000	10	g/kg	10000		4188790204.78639	0.00418879020478639	0.00439822971502571	4.39822971502571	2273.64204416993
https://doi.org/10.5620/eaht.2022015	2022	Lab	Rats	24	Polystyrene (PS)	1.05	2000	1000	50	g/kg	50000		4188790204.78639	0.00418879020478639	0.00439822971502571	4.39822971502571	11368.2102208497
https://doi.org/10.5620/eaht.2022015	2022	Lab	Rats	24	Polystyrene (PS)	1.05	2000	1000	100	g/kg	100000		4188790204.78639	0.00418879020478639	0.00439822971502571	4.39822971502571	22736.4204416993
https://doi.org/10.1007/s11356-021-13911-9	2022	Lab	Rats	32	Polystyrene (PS)	1.05	5	2.5	7.1838 × 109	items/L	7183800000		65.4498469497874	0.0000000000654498469497874	0.0000000000687223392972768	0.0000000687223392972768	104533694188211000
https://doi.org/10.1007/s11356-021-13911-9	2022	Lab	Rats	32	Polystyrene (PS)	1.05	5	2.5	7.1838 × 1010	items/L	71838000000		65.4498469497874	0.0000000000654498469497874	0.0000000000687223392972768	0.0000000687223392972768	1045336941882110000
https://doi.org/10.1007/s11356-021-13911-9	2022	Lab	Rats	32	Polystyrene (PS)	1.05	5	2.5	7.1838 × 1011	items/L	718380000000		65.4498469497874	0.0000000000654498469497874	0.0000000000687223392972768	0.0000000687223392972768	10453369418821100000
https://doi.org/10.1016/j.biopha.2023.114686	2023	Lab	Rats	48	Polystyrene (PS)	1.05	0.1	0.05	0.01	mg/kg	0.01		0.000523598775598299	0.000000000000000523598775598299	0.000000000000000549778714378214	0.000000000000549778714378214	18189136353.3595
https://doi.org/10.3389/fnut.2022.1059660	2023	Lab	Rats	32	Polystyrene (PS)	1.05	1	0.5	2	mg/kg	2		0.523598775598299	0.000000000000523598775598299	0.000000000000549778714378214	0.000000000549778714378214	3637827270.67189
https://doi.org/10.1007/s11356-023-26429-z	2023	Lab	Rats	40	Polystyrene (PS)	1.05	5	2.5	0.2	mg/mL	200		65.4498469497874	0.0000000000654498469497874	0.0000000000687223392972768	0.0000000687223392972768	2910261816.53751
https://doi.org/10.3390/toxics11030225	2023	Lab	Rats	24	Polystyrene (PS)	1.05	1	0.5	0.5	mg/kg	0.5		0.523598775598299	0.000000000000523598775598299	0.000000000000549778714378214	0.000000000549778714378214	909456817.667973
https://doi.org/10.3390/toxics11030225	2023	Lab	Rats	24	Polystyrene (PS)	1.05	1	0.5	2	mg/kg	2		0.523598775598299	0.000000000000523598775598299	0.000000000000549778714378214	0.000000000549778714378214	3637827270.67189
https://doi.org/10.2147/NDT.S396556	2023	Lab	Rats	42	Low-Density Polyethylene (LDPE)	0.917	20	10	0.0375	mg/2cc	18.75		4188.79020478639	0.00000000418879020478639	0.00000000384112061778912	0.00000384112061778912	4881387.97650988
https://doi.org/10.2147/NDT.S396556	2023	Lab	Rats	42	Low-Density Polyethylene (LDPE)	0.917	20	10	0.075	mg/2cc	37.5		4188.79020478639	0.00000000418879020478639	0.00000000384112061778912	0.00000384112061778912	9762775.95301975
https://doi.org/10.2147/NDT.S396556	2023	Lab	Rats	42	Low-Density Polyethylene (LDPE)	0.917	20	10	0.15	mg/2cc	75		4188.79020478639	0.00000000418879020478639	0.00000000384112061778912	0.00000384112061778912	19525551.9060395
https://doi.org/10.2147/NDT.S396556	2023	Lab	Rats	42	Low-Density Polyethylene (LDPE)	0.917	20	10	0.3	mg/2cc	150		4188.79020478639	0.00000000418879020478639	0.00000000384112061778912	0.00000384112061778912	39051103.812079
https://doi.org/10.2147/NDT.S396556	2023	Lab	Rats	42	Low-Density Polyethylene (LDPE)	0.917	20	10	0.6	mg/2cc	300		4188.79020478639	0.00000000418879020478639	0.00000000384112061778912	0.00000384112061778912	78102207.624158
https://doi.org/10.1080/15376516.2023.2191270	2023	Lab	Rats	70	Polystyrene (PS)	1.05	1	0.5	0.02	mg/kg	0.2		0.523598775598299	0.000000000000523598775598299	0.000000000000549778714378214	0.000000000549778714378214	363782727.067189
https://doi.org/10.1080/15376516.2023.2191270	2023	Lab	Rats	70	Polystyrene (PS)	1.05	5	2.5	0.02	mg/kg	0.2		65.4498469497874	0.0000000000654498469497874	0.0000000000687223392972768	0.0000000687223392972768	2910261.81653751
https://doi.org/10.1002/tox.23095	2021	Lab	Rats	32	Polystyrene (PS)	1.05	500	250	0.5	mg/L	0.5		65449846.9497874	0.0000654498469497874	0.0000687223392972768	0.0687223392972768	7.27565454134378
https://doi.org/10.1002/tox.23095	2021	Lab	Rats	32	Polystyrene (PS)	1.05	500	250	5	mg/L	5		65449846.9497874	0.0000654498469497874	0.0000687223392972768	0.0687223392972768	72.7565454134378
https://doi.org/10.1002/tox.23095	2021	Lab	Rats	32	Polystyrene (PS)	1.05	500	250	50	mg/L	50		65449846.9497874	0.0000654498469497874	0.0000687223392972768	0.0687223392972768	727.565454134378
https://doi.org/10.1016/j.envpol.2020.115025	2020	Lab	Rats	32	Polystyrene (PS)	1.05	0.5	0.25	0.5	mg/L	0.5		0.0654498469497874	0.0000000000000654498469497874	0.0000000000000687223392972768	0.0000000000687223392972768	7275654541.34378
https://doi.org/10.1016/j.envpol.2020.115025	2020	Lab	Rats	32	Polystyrene (PS)	1.05	0.5	0.25	5	mg/L	5		0.0654498469497874	0.0000000000000654498469497874	0.0000000000000687223392972768	0.0000000000687223392972768	72756545413.4378
https://doi.org/10.1016/j.envpol.2020.115025	2020	Lab	Rats	32	Polystyrene (PS)	1.05	0.5	0.25	50	mg/L	50		0.0654498469497874	0.0000000000000654498469497874	0.0000000000000687223392972768	0.0000000000687223392972768	727565454134.378
https://doi.org/10.1177/15593258211019882	2021	Lab	Rats	60	Polystyrene (PS)	1.05	10	5	2	µg/L	0.002		523.598775598299	0.000000000523598775598299	0.000000000549778714378214	0.000000549778714378214	3637.82727067189
https://doi.org/10.1177/15593258211019882	2021	Lab	Rats	60	Polystyrene (PS)	1.05	10	5	20	µg/L	0.02		523.598775598299	0.000000000523598775598299	0.000000000549778714378214	0.000000549778714378214	36378.2727067189
https://doi.org/10.1177/15593258211019882	2021	Lab	Rats	60	Polystyrene (PS)	1.05	10	5	200	µg/L	0.2		523.598775598299	0.000000000523598775598299	0.000000000549778714378214	0.000000549778714378214	363782.727067189
https://doi.org/10.1177/15593258211019882	2021	Lab	Rats	60	Polystyrene (PS)	1.05	10	5	2000	µg/L	2		523.598775598299	0.000000000523598775598299	0.000000000549778714378214	0.000000549778714378214	3637827.27067189
https://doi.org/10.1016/j.chemosphere.2022.136093	2022	Lab	Rats	60	Polystyrene (PS)	1.05	0.2	0.1	125	µg/mL	125		0.00418879020478639	0.00000000000000418879020478639	0.00000000000000439822971502571	0.00000000000439822971502571	28420525552124.2
https://doi.org/10.5620/eaht.2022015	2022	Lab	Rats	24	Polystyrene (PS)	1.05	2000	1000	10	g/kg	10000		4188790204.78639	0.00418879020478639	0.00439822971502571	4.39822971502571	2273.64204416993
https://doi.org/10.5620/eaht.2022015	2022	Lab	Rats	24	Polystyrene (PS)	1.05	2000	1000	50	g/kg	50000		4188790204.78639	0.00418879020478639	0.00439822971502571	4.39822971502571	11368.2102208497
https://doi.org/10.5620/eaht.2022015	2022	Lab	Rats	24	Polystyrene (PS)	1.05	2000	1000	100	g/kg	100000		4188790204.78639	0.00418879020478639	0.00439822971502571	4.39822971502571	22736.4204416993
https://doi.org/10.1016/j.ecoenv.2021.112012	2021	Lab	Rats	32	Polystyrene (PS)	1.05	0.5	0.25	0.015	mg/kg	0.015		0.0654498469497874	0.0000000000000654498469497874	0.0000000000000687223392972768	0.0000000000687223392972768	218269636.240313
https://doi.org/10.1016/j.ecoenv.2021.112012	2021	Lab	Rats	32	Polystyrene (PS)	1.05	0.5	0.25	0.15	mg/kg	0.15		0.0654498469497874	0.0000000000000654498469497874	0.0000000000000687223392972768	0.0000000000687223392972768	2182696362.40313
https://doi.org/10.1016/j.ecoenv.2021.112012	2021	Lab	Rats	32	Polystyrene (PS)	1.05	0.5	0.25	1.5	mg/kg	1.5		0.0654498469497874	0.0000000000000654498469497874	0.0000000000000687223392972768	0.0000000000687223392972768	21826963624.0313
https://doi.org/10.1016/j.envpol.2019.113449	2020	Soil			Polyamide (PA), Polyethylene (PE), Polypropylene (PP), Polystyrene (PS), Polyvinyl Chloride (PVC)				2020	items/kg		2020					2020
https://doi.org/10.1038/s41598-018-36172-y	2018	Soil			Polyethylene (PE), Polypropylene (PP), Polystyrene (PS)				0.342	items/kg		0.34					0.34
https://doi.org/10.1016/j.scitotenv.2018.06.004	2018	Soil			Polyethylene (PE)				18760	items/kg		18760					18760
https://doi.org/10.1016/j.scitotenv.2018.10.321	2019	Soil			Polyethylene (PE), Polypropylene (PP), Polyvinyl Chloride (PVC)				10.3	items/kg		10.3					10.3
https://doi.org/10.1016/j.scitotenv.2020.138334	2020	Soil			Acrylic, Polybutylene Terephthalate (PBT), Polyester Fibres (PES), Polypropylene (PP), Polystyrene (PS), Polyvinyl Chloride Acetate (PVCA)				248.667	MP/kg		282					282
https://doi.org/10.1016/j.scitotenv.2020.138334	2020	Soil			Acrylic, Polybutylene Terephthalate (PBT), Polyester Fibres (PES), Polypropylene (PP), Polystyrene (PS), Polyvinyl Chloride Acetate (PVCA)				151	MP/kg		151					151
https://doi.org/10.1016/j.envpol.2020.114198	2020	Soil			Polypropylene (PP), Polyvinylchoride (PVC)				930	MP/kg		930					930
https://doi.org/10.1016/j.envpol.2020.114198	2020	Soil			Polypropylene (PP), Polyvinylchoride (PVC)				1100	MP/kg		1100					1100
https://doi.org/10.1016/j.envpol.2020.114198	2020	Soil			Polypropylene (PP), Polyvinylchoride (PVC)				2130	MP/kg		2130					2130
https://doi.org/10.1016/j.envpol.2020.114198	2020	Soil			Polypropylene (PP), Polyvinylchoride (PVC)				3060	MP/kg		3060					3060
https://doi.org/10.1016/j.scitotenv.2021.149326	2021	Soil			Ethylene-Vinyl Acetate (EVA), Polyamide (PA), Polyethylene (PE), Polypropylene (PP), Polystyrene (PS)				150.5	particles/kg		151.5					151.5
https://doi.org/10.1016/j.scitotenv.2021.149326	2021	Soil			Ethylene-Vinyl Acetate (EVA), Polyamide (PA), Polyethylene (PE), Polypropylene (PP), Polystyrene (PS)				180	particles/kg		180					180
https://doi.org/10.1016/j.wasman.2020.08.048	2020	Soil			Melamine-Formaldehyde Resin, Methyl 2-Hydroxyethyl Cellulose, Rayon, Polybutylene Terephthalate (PBT), Polyethylene (PE), Polyphenylene Sulfide, Polyvinyl Alcohol (PVA), Polyproylene + Polyethylene, Polypropylene (PP), Polystyrene (PS)				9450	number/kg		9450					9450
https://doi.org/10.1007/s11368-020-02759-0	2020	Soil			Acrylonitrile Butadiene Styrene (ABS), Polyamide (PA), Polyethylene (PE), Polyethylene Terephthalate (PETE), Polymethyl Methacrylate (PMMA), Polystyrene (PS), Polypropoylene (PP), Polyvinyl Chloride (PVC), Synthetic Rubber				700	pieces/kg		700					700
https://doi.org/10.1016/j.envpol.2019.113391	2020	Soil			Cellophane, Polyehtylene (PE), Poly(ether sulfone), Poly(methyl methacrylate) (PMMA), Polyethylene Terephthalate (PETE), Polypropylene (PP), Polystyrene (PS), Synthetic Rubber, Unknown				1270	pieces/kg		1270					1270
https://doi.org/10.1016/j.envpol.2020.114096	2020	Soil			Polyethylene (PE)				1075.6	pieces/kg		1075.6					1075.6
https://doi.org/10.1016/j.envpol.2020.114096	2020	Soil			Polyethylene (PE)				80.3	number/kg		80.3					80.3
https://doi.org/10.1016/j.envpol.2020.114096	2020	Soil			Polyethylene (PE)				308	number/kg		308					308
https://doi.org/10.1039/d0em00431f	2021	Soil			Polyethylene (PE), Polyethylene Terephthalate (PETE), Poly(methyl methacrylate) (PMMA), Polypropylene (PP), Polystyrene (PS), Polyvinyl Chloride (PVC),				47.9	number/kg		47.9					47.9
https://doi.org/10.1039/d0em00431f	2020	Soil			Polyehtylene (PE), Polyethylene Terephthalate (PETE), Poly(methyl methacrylate) (PMMA), Polypropylene (PP), Polystyrene (PS), Polyvinyl Chloride (PVC)				25.4	number/kg		25.4					25.4
https://doi.org/10.1016/j.scitotenv.2020.141420	2020	Soil			Polyethylene (PE)	0.96	900-2000	725	21.225	mg/kg	21.225		1596256317.25836	0.00159625631725836	0.00153240606456803	1.53240606456803	13.8507674243531
https://doi.org/10.1016/j.scitotenv.2020.141420	2020	Soil			Polyethylene (PE)	0.96	280 - 900	295	7.55	mg/kg	7.55		107536192.933603	0.000107536192933603	0.000103234745216259	0.103234745216259	73.1342919884585
https://doi.org/10.1016/j.scitotenv.2020.141420	2020	Soil			Polyethylene (PE)	0.96	150 - 280	107.5	1.35	mg/kg	1.35		5203720.98143674	0.00000520372098143674	0.00000499557214217927	0.00499557214217927	270.239316253989
https://doi.org/10.1016/j.jhazmat.2019.121814	2020	Soil			Acrylic, Polyamide (PA), Polyethylene (PE), Polypropylene (PP), Polystyrene (PS), Polyvinyl Chloride (PVC), Rayon				503.3	pieces/kg		503.3					503.3
https://doi.org/10.1016/j.scitotenv.2021.148959	2021	Soil			Polybutylene Adipate Terephthalate (PBAT), Polyethylene (PE), Polyethylene Vinyl Acetate (PEVA), Polylactic Acid (PLA), Polypropylene (PP)				438.15	items/kg		438.15					438.15
https://doi.org/10.1016/j.scitotenv.2020.141917	2021	Soil			Ethylene Vinyl Acetate (EVA), Polyethylene (PE), Polypropoylene (PP), Polystyrene (PS)				540	particles/kg		540					540
https://doi.org/10.1016/j.scitotenv.2020.141917	2021	Soil			Ethylene Vinyl Acetate (EVA), Polyethylene (PE), Polypropoylene (PP), Polystyrene (PS)				420	particles/kg		420					420
https://doi.org/10.1016/j.scitotenv.2020.141917	2021	Soil			Ethylene Vinyl Acetate (EVA), Polyethylene (PE), Polypropoylene (PP), Polystyrene (PS)				<200	particles/kg		200					200
https://doi.org/10.25165/j.ijabe.20211402.6165	2021	Soil			Polyethylene (PE)				161.5	pieces/100g		0.001615					0.001615
https://doi.org/10.25165/j.ijabe.20211402.6165	2021	Soil			Polyethylene (PE)				172.4	pieces/100g		0.001724					0.001724
https://doi.org/10.25165/j.ijabe.20211402.6165	2021	Soil			Polyethylene (PE)				7	pieces/100g		0.00007					0.00007
https://doi.org/10.25165/j.ijabe.20211402.6165	2021	Soil			Polyethylene (PE)				11.2			0.000112					0.000112
https://doi.org/10.3389/fenvs.2021.739775	2021	Soil			Polyethylene (PE), Polypropylene (PP)				150	pieces/10g		0.015					0.015
https://doi.org/10.3389/fenvs.2021.739775	2021	Soil			Polyethylene (PE), Polypropylene (PP)				136	pieces/10g		0.0136					0.0136
https://doi.org/10.1016/j.envpol.2020.116199	2021	Soil			Acrylic, Polyamide (PA), Polyethylene (PE), Polypropylene (PP), Polystyrene (PS), Polyvinyl Chloride (PVC)				3910	items/kg		3910					3910
https://doi.org/10.1016/j.envpol.2020.116199	2021	Soil			Acrylic, Polyamide (PA), Polyethylene (PE), Polypropylene (PP), Polystyrene (PS), Polyvinyl Chloride (PVC)				5490	items/kg		5490					5490
https://doi.org/10.1016/j.envpol.2020.116199	2021	Soil			Acrylic, Polyamide (PA), Polyethylene (PE), Polypropylene (PP), Polystyrene (PS), Polyvinyl Chloride (PVC)				3683	items/kg		5683					5683
https://doi.org/10.1016/j.envpol.2020.116199	2021	Soil			Acrylic, Polyamide (PA), Polyethylene (PE), Polypropylene (PP), Polystyrene (PS), Polyvinyl Chloride (PVC)				3386	items/kg		3386					3386
https://doi.org/10.1016/j.envpol.2020.116199	2021	Soil			Acrylic, Polyamide (PA), Polyethylene (PE), Polypropylene (PP), Polystyrene (PS), Polyvinyl Chloride (PVC)				5386	items/kg		5386					5386
https://doi.org/10.1016/j.envpol.2020.116199	2021	Soil			Acrylic, Polyamide (PA), Polyethylene (PE), Polypropylene (PP), Polystyrene (PS), Polyvinyl Chloride (PVC)				5124	items/kg		5124					5124
https://doi.org/10.1016/j.scitotenv.2020.143860	2021	Soil			Acrylonitrile-Butadiene-Styrene Copypolymer (ABS), Cellophane, Ethylene-Propylene Copolymer (EPC), Polyethylene (PE), Polyester Fibres (PES), Poly(methyl Methacrylate) (PMMA), Polypropylene (PP), Polystyrene (PS), Polyurethane (PU), Rayon				1444	items/kg		1444					1444
https://doi.org/10.1016/j.scitotenv.2021.150611	2022	Soil			Polyacrylonitriles (PAN), Polyamides (PA), Polyethylene (PE), Polyethylene Terephthalate (PETE), Polypropylene (PP), Polyvinyl Chloride (PVC), Other				23.91	MP/g		0.02391					0.02391
https://doi.org/10.1016/j.chemosphere.2022.133645	2022	Soil			Acrylic, Acrylonitrile-Butadiene-Styrene Copolymer (ABS), Polyethylene (PE), Polyethylene Terephthalate (PETE), Polypropylene (PP), Polystyrene (PS), Polyurethane (PU)				6.6	Items/g		0.0066					0.0066
https://doi.org/10.1016/j.envpol.2018.07.051	2018	Soil			Polypropylene (PP), Polyethyelene (PE), Polystyrene (PS)				78	items/kg		78					78
https://doi.org/10.1016/j.envpol.2018.07.051	2018	Soil			Polypropylene (PP), Polyethyelene (PE), Polystyrene (PS)				62.5	items/kg		62.5					62.5
https://doi.org/10.1016/j.envpol.2019.113009	2019	Soil							95	items/kg		95					95
https://doi.org/10.1007/s10661-020-08641-3	2020	Soil			Polyethylene (PE), Polystyrene (PS), Polytetraflouroethylene (PET)				6250	MP/kg		4480					4480
https://doi.org/10.1007/s10661-020-08641-3	2020	Soil			Polyethylene (PE), Polystyrene (PS), Polytetraflouroethylene (PET)				4781	MP/kg		6250					6250
https://doi.org/10.1007/s10661-020-08641-3	2020	Soil			Polyethylene (PE), Polystyrene (PS), Polytetraflouroethylene (PET)				5780	MP/kg		4781					4781
https://doi.org/10.1007/s10661-020-08641-3	2020	Soil			Polyethylene (PE), Polystyrene (PS), Polytetraflouroethylene (PET)				4480	MP/kg		5780					5780
https://doi.org/10.1007/s10661-020-08641-3	2020	Soil			Polyethylene (PE), Polystyrene (PS), Polytetraflouroethylene (PET)				2429	MP/kg		3770					3770
https://doi.org/10.1007/s10661-020-08641-3	2020	Soil			Polyethylene (PE), Polystyrene (PS), Polytetraflouroethylene (PET)				3770	MP/kg		3915					3915
https://doi.org/10.1007/s10661-020-08641-3	2020	Soil			Polyethylene (PE), Polystyrene (PS), Polytetraflouroethylene (PET)				3915	MP/kg		3915					3915
https://doi.org/10.1007/s10661-020-08641-3	2020	Soil			Polyethylene (PE), Polystyrene (PS), Polytetraflouroethylene (PET)				3712	MP/kg		3712					3712
https://doi.org/10.1016/j.jhazmat.2020.123997	2021	Soil			Polypropylene (PP), Polyethylene (PE), Polystyrene (PS), Polytetraflouroethylene (PET)				160	items/kg		160					160
https://doi.org/10.1016/j.jhazmat.2020.123997	2021	Soil			Polypropylene (PP), Polyethylene (PE), Polystyrene (PS), Polytetraflouroethylene (PET)				81	items/kg		81					81
https://doi.org/10.1016/j.jhazmat.2020.123997	2021	Soil			Polypropylene (PP), Polyethylene (PE), Polystyrene (PS), Polytetraflouroethylene (PET)				1880	items/kg		1880					1880
https://doi.org/10.1016/j.jhazmat.2020.123997	2021	Soil			Polypropylene (PP), Polyethylene (PE), Polystyrene (PS), Polytetraflouroethylene (PET)				1302	items/kg		1302					1302
https://doi.org/10.1016/j.scitotenv.2022.157598	2022	Soil			Polypropylene (PP)				595	items/kg		595					595
https://doi.org/10.1016/j.scitotenv.2022.157598	2022	Soil							2696.5	items/kg		2696.5					2696.5
https://doi.org/10.1016/j.scitotenv.2021.150620	2022	Soil			Polyethylene (PE), Polyamide (PA), Polystyrene (PS)				2522	items/kg		2522					2522
https://doi.org/10.1016/j.envpol.2021.116939	2021	Soil			Polypropylene (PP), Polyethylene (PE), Polystyrene (PS), Polyamide/nylon (PA), Polyethylene Terephthalate (PETE), Polycarbonate (PC), Polyvinyl Chloride (PVC)				53.2	items/kg		53.2					53.2
https://doi.org/10.1016/j.envpol.2021.116939	2021	Soil			Polypropylene (PP), Polyethylene (PE), Polystyrene (PS), Polyamide/nylon (PA), Polyethylene Terephthalate (PETE), Polycarbonate (PC), Polyvinyl Chloride (PVC)				43.9	items/kg		43.9					43.9
https://doi.org/10.1016/j.hazadv.2022.100225	2023	Soil			Polyethylene (PE), Polypropylene (PP), Polyvinyl Chloride (PVC), Polytetraflouroethylene (PET)				752.5	particles/kg		752.5					752.5
https://doi.org/10.1016/j.still.2023.105738	2023	Soil			Polyetheylene (PE)				730	pieces/kg		730					730
https://doi.org/10.1016/j.still.2023.105738	2023	Soil			Polyetheylene (PE)				509	pieces/kg		509					509
https://doi.org/10.1016/j.still.2023.105738	2023	Soil			Polyetheylene (PE)				307	pieces/kg		307					307
https://doi.org/10.1016/j.still.2023.105738	2023	Soil			Polyetheylene (PE)				77	pieces/kg		77					77
https://doi.org/10.1016/j.envpol.2023.121571	2023	Soil			Rayon, Polypropylene (PP), Polyethylene (PE), Polystyrene (PS), Polyester, Terephthalic Scid (PTA), Polytetraflouroethylene (PET)				1667	pieces/kg		1667					1667
https://doi.org/10.1016/j.envpol.2023.121571	2023	Soil			Rayon, Polypropylene (PP), Polyethylene (PE), Polystyrene (PS), Polyester, Terephthalic Scid (PTA), Polytetraflouroethylene (PET)				1933	pieces/kg		1933					1933
https://doi.org/10.1016/j.envpol.2023.121571	2023	Soil			Rayon, Polypropylene (PP), Polyethylene (PE), Polystyrene (PS), Polyester, Terephthalic Scid (PTA), Polytetraflouroethylene (PET)				2000	pieces/kg		2000					2000
https://doi.org/10.1016/j.envpol.2023.121571	2023	Soil			Rayon, Polypropylene (PP), Polyethylene (PE), Polystyrene (PS), Polyester, Terephthalic Scid (PTA), Polytetraflouroethylene (PET)				2400	pieces/kg		2400					2400
https://doi.org/10.1016/j.envpol.2023.121571	2023	Soil			Rayon, Polypropylene (PP), Polyethylene (PE), Polystyrene (PS), Polyester, Terephthalic Scid (PTA), Polytetraflouroethylene (PET)				4333	pieces/kg		4333					4333
https://doi.org/10.1016/j.envpol.2023.121571	2023	Soil			Rayon, Polypropylene (PP), Polyethylene (PE), Polystyrene (PS), Polyester, Terephthalic Scid (PTA), Polytetraflouroethylene (PET)				800	pieces/kg		800					800
https://doi.org/10.1016/j.envpol.2023.121571	2023	Soil			Rayon, Polypropylene (PP), Polyethylene (PE), Polystyrene (PS), Polyester, Terephthalic Scid (PTA), Polytetraflouroethylene (PET)				1333	pieces/kg		1333					1333
https://doi.org/10.1016/j.envpol.2023.121571	2023	Soil			Rayon, Polypropylene (PP), Polyethylene (PE), Polystyrene (PS), Polyester, Terephthalic Scid (PTA), Polytetraflouroethylene (PET)				1000	pieces/kg		1000					1000
https://doi.org/10.1016/j.envpol.2023.121571	2023	Soil			Rayon, Polypropylene (PP), Polyethylene (PE), Polystyrene (PS), Polyester, Terephthalic Scid (PTA), Polytetraflouroethylene (PET)				3933	pieces/kg		3933					3933
https://doi.org/10.1016/j.envpol.2023.121571	2023	Soil			Rayon, Polypropylene (PP), Polyethylene (PE), Polystyrene (PS), Polyester, Terephthalic Scid (PTA), Polytetraflouroethylene (PET)				3600	pieces/kg		3600					3600
https://doi.org/10.1016/j.envpol.2023.121571	2023	Soil			Rayon, Polypropylene (PP), Polyethylene (PE), Polystyrene (PS), Polyester, Terephthalic Scid (PTA), Polytetraflouroethylene (PET)				1200	pieces/kg		1200					1200
https://doi.org/10.1016/j.envpol.2023.121571	2023	Soil			Rayon, Polypropylene (PP), Polyethylene (PE), Polystyrene (PS), Polyester, Terephthalic Scid (PTA), Polytetraflouroethylene (PET)				3933	pieces/kg		3933					3933
https://doi.org/10.1016/j.envpol.2023.121571	2023	Soil			Rayon, Polypropylene (PP), Polyethylene (PE), Polystyrene (PS), Polyester, Terephthalic Scid (PTA), Polytetraflouroethylene (PET)				2866	pieces/kg		2866					2866
https://doi.org/10.1016/j.envpol.2023.121571	2023	Soil			Rayon, Polypropylene (PP), Polyethylene (PE), Polystyrene (PS), Polyester, Terephthalic Scid (PTA), Polytetraflouroethylene (PET)				1034	pieces/kg		1034					1034
https://doi.org/10.1016/j.envpol.2023.121571	2023	Soil			Rayon, Polypropylene (PP), Polyethylene (PE), Polystyrene (PS), Polyester, Terephthalic Scid (PTA), Polytetraflouroethylene (PET)				1133	pieces/kg		1133					1133
https://doi.org/10.1016/j.scitotenv.2023.162891	2023	Soil			Polyethylene (PE), Polypropylene (PP), Polyvinyl Chloride (PVC), PoIyacrylonitril (PAN), Polystyrene (PS)				388	items/kg		388					388
https://doi.org/10.1016/j.marpolbul.2023.114888	2023	Soil			Polypropylene (PP), High-Density Polyethylene (HDPE)				959.7	items/kg		959.7					959.7
https://doi.org/10.1016/j.envres.2022.114961	2022	Soil			Polypropylene (PP), Polyethylene (PE)				106,000	particles/kg		106,000					106000
https://doi.org/10.3390/environments9010005	2021	Soil			Low-Density Polyethylene (LDPE), Polyamide/Nylon (PAC), Polyamide (PA), Polypropylene (PP), Polystyrene (PS), Polyurethane (PU), Polyvinyl Chloride (PVC)				4825.31	MP/kg		4825.31					4825.31
https://doi.org/10.1016/j.envpol.2022.119121	2022	Soil			Polypropylene (PP), Polyethylene (PE)				22001.67	items/kg		22001.67					22001.67
https://doi.org/10.1016/j.chemosphere.2022.134999	2022	Soil			Polypropylene (PP), Polytetraflouroethylene (PET), Acrylonitrile Butadiene Styrene (ABS)				461	items/kg		461					461
https://doi.org/10.1016/j.scitotenv.2021.148694	2021	Soil			Polypropylene (PP)				37.32	items/kg		37.32					37.32
https://doi.org/10.1016/j.envpol.2023.121368	2023	Soil			Polytetraflouroethylene (PET), Low-Density Polyethylene (LDPE), Polystyrene (PS), Polypropylene (PP), Polyurethane (PU), Polyvinyl Chloride (PVC), Polyamide (PA)				863	particles/kg		863					863
https://doi.org/10.1016/j.envpol.2023.121368	2023	Soil			Polytetraflouroethylene (PET), Low-Density Polyethylene (LDPE), Polystyrene (PS), Polypropylene (PP), Polyurethane (PU), Polyvinyl Chloride (PVC), Polyamide (PA)				225	particles/kg		225					225
https://doi.org/10.1016/j.scitotenv.2023.161674	2023	Soil			Polyetheylene (PE)				2982.34	items/kg		2982.34					2982.34
